# Supplementary material for: Efficient Photoelectrochemical Reduction of CO2 in Seawater with Cheap and Abundant Cu2O/Al2O3/TiO2 Electrode
Source: Materials (Basel). 2025 Jan 29;18(3):620. doi: 10.3390/ma18030620 (PMC11818597; doi:10.3390/ma18030620)
Supplement: Supplementary file 1 [file materials-18-00620-s001.zip]

Archive with 1 entries (1 files):
- materials-3382762-supplementary.pdf
